# Supplementary material for: Description of Caurinus tlagu, new species, from Prince of Wales Island, Alaska (Mecoptera, Boreidae, Caurininae)
Source: Zookeys. 2013 Jul 11;(316):35–53. doi: 10.3897/zookeys.316.5400 (PMC3713333; doi:10.3897/zookeys.316.5400)
Supplement: XML Treatment for Caurinus tlagu [file zookeys.316.5400-treatment1.xml]

<!DOCTYPE tp:taxon-treatment
  PUBLIC "-//TaxonX//DTD Taxonomic Treatment Publishing DTD v0 20100105//EN" "tax-treatment-NSO.dtd">
<tp:taxon-treatment xmlns:tp="http://www.plazi.org/taxpub"><tp:treatment-meta><mixed-citation publication-type="journal"><person-group><name><surname>Sikes</surname><given-names>Derek S.</given-names></name><name><surname>Stockbridge</surname><given-names>Jill</given-names></name></person-group><article-title>Description of 
                    <italic>Caurinus tlagu</italic>, new species, from Prince of Wales Island, Alaska  (Mecoptera, Boreidae, Caurininae)</article-title><source>Zookeys</source><day>11</day><month>7</month><year>2013</year><volume>2013</volume><issue>316</issue><fpage>35</fpage><lpage>53</lpage><pub-id pub-id-type="doi">10.3897/zookeys.316.5400</pub-id></mixed-citation></tp:treatment-meta><tp:nomenclature><tp:taxon-name>
                        <tp:taxon-name-part taxon-name-part-type="genus">Caurinus</tp:taxon-name-part>
                        <tp:taxon-name-part taxon-name-part-type="species">tlagu</tp:taxon-name-part>
                        <object-id xmlns:xlink="http://www.w3.org/1999/xlink" xlink:type="simple">urn:lsid:zoobank.org:act:BFFF780A-737D-4187-8539-32270D80D4C5</object-id>
                        <object-id xmlns:xlink="http://www.w3.org/1999/xlink" xlink:type="simple">http://species-id.net/wiki/Caurinus_tlagu</object-id>
                    </tp:taxon-name><tp:taxon-authority>Sikes &amp; Stockbridge</tp:taxon-authority><tp:taxon-status xmlns:xlink="http://www.w3.org/1999/xlink" xlink:type="simple">sp. n.</tp:taxon-status></tp:nomenclature><tp:treatment-sec sec-type="Holotype"><title>Holotype.</title><p>Male (in UAM), here designated, labeled “USA: Alaska, Prince of Wales Is. Hatchery Ck.4, 30 May-14 June 2010, <named-content xmlns:xlink="http://www.w3.org/1999/xlink" content-type="dwc:verbatimCoordinates" xlink:type="simple">55.88433°N, 132.89734°W</named-content> ± 26m, 82m elev., thinned secondary growth with 18 ft. spacing between trees, pitfall 3, J. Stockbridge, C. Bickford”, / “HOLOTYPE <italic><tp:taxon-name>Caurinus tlagu</tp:taxon-name></italic> Sikes &amp; Stockbridge 2013 <ext-link xmlns:xlink="http://www.w3.org/1999/xlink" ext-link-type="uri" xlink:href="http://arctos.database.museum/guid/UAM:Ento:142986" xlink:type="simple">UAM:Ento:142986</ext-link>” [red paper]. <ext-link xmlns:xlink="http://www.w3.org/1999/xlink" ext-link-type="uri" xlink:href="http://dx.doi.org/10.7299/X7GH9J4M" xlink:type="simple">http://dx.doi.org/10.7299/X7GH9J4M</ext-link></p></tp:treatment-sec><tp:treatment-sec sec-type="Paratypes"><title>Paratypes.</title><p>36 Specimens (<xref ref-type="table" rid="T1">Table 1</xref>). The following 17 paratypes will be deposited in the collections indicated: male <ext-link xmlns:xlink="http://www.w3.org/1999/xlink" ext-link-type="uri" xlink:href="http://arctos.database.museum/guid/UAM:Ento:159146" xlink:type="simple">UAM:Ento:159146</ext-link>, female <ext-link xmlns:xlink="http://www.w3.org/1999/xlink" ext-link-type="uri" xlink:href="http://arctos.database.museum/guid/UAM:Ento:142985" xlink:type="simple">UAM:Ento:142985</ext-link>, female <ext-link xmlns:xlink="http://www.w3.org/1999/xlink" ext-link-type="uri" xlink:href="http://arctos.database.museum/guid/UAM:Ento:235025" xlink:type="simple">UAM:Ento:235025</ext-link> (CAS); male <ext-link xmlns:xlink="http://www.w3.org/1999/xlink" ext-link-type="uri" xlink:href="http://arctos.database.museum/guid/UAM:Ento:229945" xlink:type="simple">UAM:Ento:229945</ext-link>, female <ext-link xmlns:xlink="http://www.w3.org/1999/xlink" ext-link-type="uri" xlink:href="http://arctos.database.museum/guid/UAM:Ento:235024" xlink:type="simple">UAM:Ento:235024</ext-link>, female <ext-link xmlns:xlink="http://www.w3.org/1999/xlink" ext-link-type="uri" xlink:href="http://arctos.database.museum/guid/UAM:Ento:229942" xlink:type="simple">UAM:Ento:229942</ext-link> (OSAC); male <ext-link xmlns:xlink="http://www.w3.org/1999/xlink" ext-link-type="uri" xlink:href="http://arctos.database.museum/guid/UAM:Ento:235026" xlink:type="simple">UAM:Ento:235026</ext-link>, female <ext-link xmlns:xlink="http://www.w3.org/1999/xlink" ext-link-type="uri" xlink:href="http://arctos.database.museum/guid/UAM:Ento:203239" xlink:type="simple">UAM:Ento:203239</ext-link>, female <ext-link xmlns:xlink="http://www.w3.org/1999/xlink" ext-link-type="uri" xlink:href="http://arctos.database.museum/guid/UAM:Ento:203011" xlink:type="simple">UAM:Ento:203011</ext-link> (PMJ); male <ext-link xmlns:xlink="http://www.w3.org/1999/xlink" ext-link-type="uri" xlink:href="http://arctos.database.museum/guid/UAM:Ento:167053" xlink:type="simple">UAM:Ento:167053</ext-link>, female <ext-link xmlns:xlink="http://www.w3.org/1999/xlink" ext-link-type="uri" xlink:href="http://arctos.database.museum/guid/UAM:Ento:229944" xlink:type="simple">UAM:Ento:229944</ext-link>, female <ext-link xmlns:xlink="http://www.w3.org/1999/xlink" ext-link-type="uri" xlink:href="http://arctos.database.museum/guid/UAM:Ento:235023" xlink:type="simple">UAM:Ento:235023</ext-link> (SEMC); male <ext-link xmlns:xlink="http://www.w3.org/1999/xlink" ext-link-type="uri" xlink:href="http://arctos.database.museum/guid/UAM:Ento:217990" xlink:type="simple">UAM:Ento:217990</ext-link>, female <ext-link xmlns:xlink="http://www.w3.org/1999/xlink" ext-link-type="uri" xlink:href="http://arctos.database.museum/guid/UAM:Ento:221708" xlink:type="simple">UAM:Ento:221708</ext-link>, female <ext-link xmlns:xlink="http://www.w3.org/1999/xlink" ext-link-type="uri" xlink:href="http://arctos.database.museum/guid/UAM:Ento:159120" xlink:type="simple">UAM:Ento:159120</ext-link> (USNM); male <ext-link xmlns:xlink="http://www.w3.org/1999/xlink" ext-link-type="uri" xlink:href="http://arctos.database.museum/guid/UAM:Ento:229943" xlink:type="simple">UAM:Ento:229943</ext-link>, female <ext-link xmlns:xlink="http://www.w3.org/1999/xlink" ext-link-type="uri" xlink:href="http://arctos.database.museum/guid/UAM:Ento:230091" xlink:type="simple">UAM:Ento:230091</ext-link> (MTEC), and the 19 remaining in UAM.</p></tp:treatment-sec><tp:treatment-sec sec-type="Type Locality"><title>Type Locality.</title><p>USA: Alaska, Prince of Wales Is. Hatchery Ck, <named-content xmlns:xlink="http://www.w3.org/1999/xlink" content-type="dwc:verbatimCoordinates" xlink:type="simple">55.88433°N, 132.89734°W</named-content> ± 26m, 82m elev. (<xref ref-type="fig" rid="F1">Fig. 1</xref>, <xref ref-type="fig" rid="F2">2A</xref>).</p></tp:treatment-sec><tp:treatment-sec sec-type="Measurements"><title>Measurements.</title><p>Restricted to specimens with retracted genitalia (3 males, 10 females), length, min. – max., mean ± SD: male 1.58–2.02, 1.74 ± 0.24 mm, female 1.64 – 2.00, 1.79 ± 0.13 mm.</p></tp:treatment-sec><tp:treatment-sec sec-type="Diagnosis"><title>Diagnosis.</title><p>Circumference of eye of males comprises 31-35 (n=3) ommatidia (<italic><tp:taxon-name>Caurinus dectes</tp:taxon-name></italic> males have 38–39, n=3). Scanning electron microscope-level resolution is required to obtain reliable counts (<xref ref-type="fig" rid="F4">Fig. 4</xref>). Female 8<sup>th</sup> sterna without a median notch (n=10), or with a shallow median notch (n=5) (<xref ref-type="fig" rid="F5">Fig. 5A, C</xref>, <xref ref-type="fig" rid="F6">6C, D</xref>). <italic><tp:taxon-name>Caurinus dectes</tp:taxon-name></italic> females have a shallow median notch or a pronounced median notch (<xref ref-type="fig" rid="F5">Fig. 5B</xref>, see also <xref ref-type="bibr" rid="B22">Russell [1979b]</xref> fig. 10). This is visible at 40× and higher magnification.</p><fig id="F4" position="float" orientation="portrait"><label>Figure 4.</label><caption><p>Eye of <bold>A</bold> male <italic><tp:taxon-name>Caurinus dectes</tp:taxon-name></italic> (<ext-link xmlns:xlink="http://www.w3.org/1999/xlink" ext-link-type="uri" xlink:href="http://arctos.database.museum/guid/UAM:Ento:230088" xlink:type="simple">UAM:Ento:230088</ext-link>) showing 38 ommatidia around circumference of right eye, dorsal is to the left, and <bold>B</bold> male <italic><tp:taxon-name>Caurinus tlagu</tp:taxon-name></italic> (<ext-link xmlns:xlink="http://www.w3.org/1999/xlink" ext-link-type="uri" xlink:href="http://arctos.database.museum/guid/UAM:Ento:202344" xlink:type="simple">UAM:Ento:202344</ext-link>) showing 35 ommatidia around circumference of left eye, dorsal is to the right. Scale bar = 50 µm.</p></caption><graphic xmlns:xlink="http://www.w3.org/1999/xlink" xlink:href="ZooKeys-316-035-g004.jpg" position="float" orientation="portrait" xlink:type="simple"/></fig><fig id="F5" position="float" orientation="portrait"><label>Figure 5.</label><caption><p><bold>A</bold> ventral view of female <italic><tp:taxon-name>Caurinus tlagu</tp:taxon-name></italic> (<ext-link xmlns:xlink="http://www.w3.org/1999/xlink" ext-link-type="uri" xlink:href="http://arctos.database.museum/guid/UAM:Ento:203239" xlink:type="simple">UAM:Ento:203239</ext-link>) showing 8<sup>th</sup> sternum with shallow median emargination / notch, scale bar = 500 µm <bold>B</bold> ventral view of abdomen of female <italic><tp:taxon-name>Caurinus dectes</tp:taxon-name></italic> (<ext-link xmlns:xlink="http://www.w3.org/1999/xlink" ext-link-type="uri" xlink:href="http://arctos.database.museum/guid/UAM:Ento:228458" xlink:type="simple">UAM:Ento:228458</ext-link>) showing 8<sup>th</sup> sternum with a pronounced notch, scale bar = 200 µm <bold>C</bold> ventral view of abdomen of female <italic><tp:taxon-name>Caurinus tlagu</tp:taxon-name></italic> (<ext-link xmlns:xlink="http://www.w3.org/1999/xlink" ext-link-type="uri" xlink:href="http://arctos.database.museum/guid/UAM:Ento:203011" xlink:type="simple">UAM:Ento:203011</ext-link>) showing 8th sternum with shallow emargination / notch, scale bar = 200 µm.</p></caption><graphic xmlns:xlink="http://www.w3.org/1999/xlink" xlink:href="ZooKeys-316-035-g005.jpg" position="float" orientation="portrait" xlink:type="simple"/></fig><fig id="F6" position="float" orientation="portrait"><label>Figure 6.</label><caption><p>Female <italic><tp:taxon-name>Caurinus tlagu</tp:taxon-name></italic> (<ext-link xmlns:xlink="http://www.w3.org/1999/xlink" ext-link-type="uri" xlink:href="http://arctos.database.museum/guid/UAM:Ento:159119" xlink:type="simple">UAM:Ento:159119</ext-link>) that had been cleared in KOH. <bold>A</bold> lateral view (broken abdomen), scale bar = 2 mm <bold>B</bold> face, scale bar = 0.5 mm <bold>C</bold> dorsal view, scale bar = 2 mm <bold>D</bold> ventral view, scale bar = 0.5 mm.</p></caption><graphic xmlns:xlink="http://www.w3.org/1999/xlink" xlink:href="ZooKeys-316-035-g006.jpg" position="float" orientation="portrait" xlink:type="simple"/></fig></tp:treatment-sec><tp:treatment-sec sec-type="Description"><title>Description.</title><p>Body length 1.5–2.3 mm, flea-like in lateral view, color reddish brown, sparsely pubescent, strongly sclerotized (<xref ref-type="fig" rid="F6">Fig. 6</xref>). Rostrum absent or reduced. Clypeolabral suture present. Clypeus divided into post and anteclypeus. Penultimate maxillary palpomere enlarged and club shaped. Antennal insertion lateral, widely separated. Ocelli absent. Antennae with sixteen antennomeres and a single countersunk sensilla on antennomeres 4, 5, and 6 (<xref ref-type="fig" rid="F7">Fig. 7</xref>). Mandible with two subapical teeth (<xref ref-type="fig" rid="F6">Fig. 6B</xref>). Male forewings extend to end of first abdominal segment, with six bristles (<xref ref-type="fig" rid="F8">Fig. 8A</xref>), hindwings absent. Female forewings pad-like, hindwings absent. Tarsi five segmented, tarsal claws present. Pilosity absent. Abdomen widest at segments 4 and 5, segments 2-6 fused, annular. Male 8th tergum and sternum not fused. Male 9th tergum and sternum not fused. Genitalia normally concealed in both sexes. Male gonostyles flattened, deeply incised (<xref ref-type="fig" rid="F8">Fig. 8B</xref>).</p><fig id="F7" position="float" orientation="portrait"><label>Figure 7.</label><caption><p>Base of <italic><tp:taxon-name>Caurinus</tp:taxon-name></italic> antenna showing sensilla on antenomeres 4, 5, and 6. <bold>A</bold> female <italic><tp:taxon-name>Caurinus dectes</tp:taxon-name></italic> (<ext-link xmlns:xlink="http://www.w3.org/1999/xlink" ext-link-type="uri" xlink:href="http://arctos.database.museum/guid/UAM:Ento:230088" xlink:type="simple">UAM:Ento:230088</ext-link>), <bold>B</bold> female <italic><tp:taxon-name>Caurinus tlagu</tp:taxon-name></italic> (<ext-link xmlns:xlink="http://www.w3.org/1999/xlink" ext-link-type="uri" xlink:href="http://arctos.database.museum/guid/UAM:Ento:203237" xlink:type="simple">UAM:Ento:203237</ext-link>); sen = sensilla, scale bars = 20 µm.</p></caption><graphic xmlns:xlink="http://www.w3.org/1999/xlink" xlink:href="ZooKeys-316-035-g007.jpg" position="float" orientation="portrait" xlink:type="simple"/></fig><fig id="F8" position="float" orientation="portrait"><label>Figure 8.</label><caption><p>SEM images of male <italic><tp:taxon-name>Caurinus tlagu</tp:taxon-name></italic> (<ext-link xmlns:xlink="http://www.w3.org/1999/xlink" ext-link-type="uri" xlink:href="http://arctos.database.museum/guid/UAM:Ento:204239" xlink:type="simple">UAM:Ento:204239</ext-link>), scale bars = 100 µm <bold>A</bold> dorsal view showing wings <bold>B</bold> evertedgenitalia showing paired gonostyles, oblique lateral view.</p></caption><graphic xmlns:xlink="http://www.w3.org/1999/xlink" xlink:href="ZooKeys-316-035-g008.jpg" position="float" orientation="portrait" xlink:type="simple"/></fig><!--PageBreak--><!--PageBreak--></tp:treatment-sec><tp:treatment-sec sec-type="Variation"><title>Variation.</title><p>One male (<ext-link xmlns:xlink="http://www.w3.org/1999/xlink" ext-link-type="uri" xlink:href="http://arctos.database.museum/guid/UAM:Ento:231726" xlink:type="simple">UAM:Ento:231726</ext-link>) has 7 bristles on its right wing, as a result of a very small extra basal bristle, and six on its left.</p></tp:treatment-sec><tp:treatment-sec sec-type="distribution"><title>Geographic Distribution and Habitat.</title><p>This species is only known from the northern half of Prince of Wales Island within a region about 45 km in size (<xref ref-type="fig" rid="F1">Fig. 1</xref>). It was collected in forest habitat of various stages: old growth, secondary growth (thinned and unthinned), and young clear cuts; in addition to two specimens caught in alpine heath habitat and one in an ecotone of clearcut / secondary forest. The species is not restricted to lowland forests, nor to old growth forests.</p></tp:treatment-sec><tp:treatment-sec sec-type="Etymology"><title>Etymology.</title><p>“<italic>Tlagu</italic>”, pronounced “tlu-gu”, is derived from the Alaska Native tribal language Tlingit meaning “ancient, forever” (<xref ref-type="bibr" rid="B5">Crippen 2013</xref>) or “old, from the past” (<xref ref-type="bibr" rid="B7">Edwards 2009</xref>). <xref ref-type="bibr" rid="B2">Bierhorst (1985)</xref> provided this elaboration: “Among the Tlingit, for example, there are two kinds of stories, <italic>tlagu</italic> (of the long ago) and <italic>ch’kalnik</italic> (it really happened).” We name this species in honor of the place it occurs, its people, and history, in addition to the apparent great age of the genus <italic><tp:taxon-name>Caurinus</tp:taxon-name></italic>.</p><!--PageBreak--></tp:treatment-sec><tp:treatment-sec><!--Section generated to contain objects referenced in tp:taxon-treatment.--><table-wrap id="T1" position="float" orientation="portrait"><label>Table 1.</label><caption><p>Specimen data (n=50 lots). Also available online at <ext-link xmlns:xlink="http://www.w3.org/1999/xlink" ext-link-type="uri" xlink:href="http://arctos.database.museum/saved/Caurinus-spp" xlink:type="simple">http://arctos.database.museum/saved/Caurinus-spp</ext-link> via Arctos. Geocoordinates are in WGS84 datum. PoW = Prince of Wales Island. * = holotype male <italic><tp:taxon-name>Caurinus tlagu</tp:taxon-name></italic>, with genitalia everted and COII gene sequenced. All other <italic><tp:taxon-name>Caurinus tlagu</tp:taxon-name></italic> specimens are paratypes. W-screen = wet screen, Hab. = habitat. Habitat type codes: T2 = thinned secondary growth, 2= young secondary growth (unthinned), 2o = old (80yr) secondary growth, CC = clearcut, CCe = clearcut / forest ecotone, OG = old growth, AH = alpine heath. Date1 and Date2 = start and stop dates for trap samples.</p></caption><table><tbody><tr><th rowspan="1" colspan="1"><bold>Catalog Number</bold></th><th rowspan="1" colspan="1"><bold>Species</bold></th><th rowspan="1" colspan="1"><bold>State</bold></th><th rowspan="1" colspan="1"><bold>Locality</bold></th><th rowspan="1" colspan="1"><bold>Hab.</bold></th><th rowspan="1" colspan="1"><bold>Method</bold></th><th rowspan="1" colspan="1"><bold>Date1</bold></th><th rowspan="1" colspan="1"><bold>Date2</bold></th><th rowspan="1" colspan="1"><bold>Latitude</bold></th><th rowspan="1" colspan="1"><bold>Longitude</bold></th><th rowspan="1" colspan="1"><bold>+/-</bold><break/><bold>(m)</bold></th><th rowspan="1" colspan="1"><bold>sex / stage</bold></th></tr><tr><td rowspan="1" colspan="1"><ext-link xmlns:xlink="http://www.w3.org/1999/xlink" ext-link-type="uri" xlink:href="http://arctos.database.museum/guid/UAM:Ento:121022" xlink:type="simple">UAM:Ento:121022</ext-link></td><td rowspan="1" colspan="1"><italic><tp:taxon-name>Caurinus tlagu</tp:taxon-name></italic></td><td rowspan="1" colspan="1">Alaska</td><td rowspan="1" colspan="1">PoW Is. Coffman Cv</td><td rowspan="1" colspan="1">T2</td><td rowspan="1" colspan="1">pitfall</td><td rowspan="1" colspan="1">4/27/10</td><td rowspan="1" colspan="1">5/15/10</td><td rowspan="1" colspan="2"><named-content xmlns:xlink="http://www.w3.org/1999/xlink" content-type="dwc:verbatimCoordinates" xlink:type="simple">55.9795, -132.86256</named-content></td><td rowspan="1" colspan="1">101</td><td rowspan="1" colspan="1">male</td></tr><tr><td rowspan="1" colspan="1"><ext-link xmlns:xlink="http://www.w3.org/1999/xlink" ext-link-type="uri" xlink:href="http://arctos.database.museum/guid/UAM:Ento:121023" xlink:type="simple">UAM:Ento:121023</ext-link></td><td rowspan="1" colspan="1"><italic><tp:taxon-name>Caurinus tlagu</tp:taxon-name></italic></td><td rowspan="1" colspan="1">Alaska</td><td rowspan="1" colspan="1">PoW Is. Coffman Cv</td><td rowspan="1" colspan="1">T2</td><td rowspan="1" colspan="1">Berlese</td><td rowspan="1" colspan="1">5/13/10</td><td rowspan="1" colspan="1"/><td rowspan="1" colspan="2"><named-content xmlns:xlink="http://www.w3.org/1999/xlink" content-type="dwc:verbatimCoordinates" xlink:type="simple">55.9795, -132.86256</named-content></td><td rowspan="1" colspan="1">101</td><td rowspan="1" colspan="1">female</td></tr><tr><td rowspan="1" colspan="1"><ext-link xmlns:xlink="http://www.w3.org/1999/xlink" ext-link-type="uri" xlink:href="http://arctos.database.museum/guid/UAM:Ento:135818" xlink:type="simple">UAM:Ento:135818</ext-link></td><td rowspan="1" colspan="1"><italic><tp:taxon-name>Caurinus tlagu</tp:taxon-name></italic></td><td rowspan="1" colspan="1">Alaska</td><td rowspan="1" colspan="1">PoW Is. Coffman Cv</td><td rowspan="1" colspan="1">T2</td><td rowspan="1" colspan="1">pitfall 4</td><td rowspan="1" colspan="1">5/14/10</td><td rowspan="1" colspan="1">5/28/10</td><td rowspan="1" colspan="2"><named-content xmlns:xlink="http://www.w3.org/1999/xlink" content-type="dwc:verbatimCoordinates" xlink:type="simple">55.9795, -132.86256</named-content></td><td rowspan="1" colspan="1">101</td><td rowspan="1" colspan="1">male</td></tr><tr><td rowspan="1" colspan="1"><ext-link xmlns:xlink="http://www.w3.org/1999/xlink" ext-link-type="uri" xlink:href="http://arctos.database.museum/guid/UAM:Ento:159146" xlink:type="simple">UAM:Ento:159146</ext-link></td><td rowspan="1" colspan="1"><italic><tp:taxon-name>Caurinus tlagu</tp:taxon-name></italic></td><td rowspan="1" colspan="1">Alaska</td><td rowspan="1" colspan="1">PoW Is. Coffman Cv</td><td rowspan="1" colspan="1">T2</td><td rowspan="1" colspan="1">pitfall 2</td><td rowspan="1" colspan="1">7/14/10</td><td rowspan="1" colspan="1">7/26/10</td><td rowspan="1" colspan="2"><named-content xmlns:xlink="http://www.w3.org/1999/xlink" content-type="dwc:verbatimCoordinates" xlink:type="simple">55.9795, -132.86256</named-content></td><td rowspan="1" colspan="1">101</td><td rowspan="1" colspan="1">male</td></tr><tr><td rowspan="1" colspan="1"><ext-link xmlns:xlink="http://www.w3.org/1999/xlink" ext-link-type="uri" xlink:href="http://arctos.database.museum/guid/UAM:Ento:202339" xlink:type="simple">UAM:Ento:202339</ext-link></td><td rowspan="1" colspan="1"><italic><tp:taxon-name>Caurinus tlagu</tp:taxon-name></italic></td><td rowspan="1" colspan="1">Alaska</td><td rowspan="1" colspan="1">PoW Is. Coffman Cv</td><td rowspan="1" colspan="1">T2</td><td rowspan="1" colspan="1">pitfall 4</td><td rowspan="1" colspan="1">5/18/11</td><td rowspan="1" colspan="1">5/31/11</td><td rowspan="1" colspan="2"><named-content xmlns:xlink="http://www.w3.org/1999/xlink" content-type="dwc:verbatimCoordinates" xlink:type="simple">55.9795, -132.86256</named-content></td><td rowspan="1" colspan="1">101</td><td rowspan="1" colspan="1">female, male</td></tr><tr><td rowspan="1" colspan="1"><ext-link xmlns:xlink="http://www.w3.org/1999/xlink" ext-link-type="uri" xlink:href="http://arctos.database.museum/guid/UAM:Ento:204005" xlink:type="simple">UAM:Ento:204005</ext-link></td><td rowspan="1" colspan="1"><italic><tp:taxon-name>Caurinus tlagu</tp:taxon-name></italic></td><td rowspan="1" colspan="1">Alaska</td><td rowspan="1" colspan="1">PoW Is. Coffman Cv</td><td rowspan="1" colspan="1">T2</td><td rowspan="1" colspan="1">Berlese 2</td><td rowspan="1" colspan="1">6/14/11</td><td rowspan="1" colspan="1"/><td rowspan="1" colspan="2"><named-content xmlns:xlink="http://www.w3.org/1999/xlink" content-type="dwc:verbatimCoordinates" xlink:type="simple">55.9795, -132.86256</named-content></td><td rowspan="1" colspan="1">101</td><td rowspan="1" colspan="1">female, male</td></tr><tr><td rowspan="1" colspan="1"><ext-link xmlns:xlink="http://www.w3.org/1999/xlink" ext-link-type="uri" xlink:href="http://arctos.database.museum/guid/UAM:Ento:229946" xlink:type="simple">UAM:Ento:229946</ext-link></td><td rowspan="1" colspan="1"><italic><tp:taxon-name>Caurinus tlagu</tp:taxon-name></italic></td><td rowspan="1" colspan="1">Alaska</td><td rowspan="1" colspan="1">PoW Is. Coffman Cv</td><td rowspan="1" colspan="1">T2</td><td rowspan="1" colspan="1">pitfall 4</td><td rowspan="1" colspan="1">7/27/11</td><td rowspan="1" colspan="1">8/7/11</td><td rowspan="1" colspan="2"><named-content xmlns:xlink="http://www.w3.org/1999/xlink" content-type="dwc:verbatimCoordinates" xlink:type="simple">55.9795, -132.86256</named-content></td><td rowspan="1" colspan="1">101</td><td rowspan="1" colspan="1">female</td></tr><tr><td rowspan="1" colspan="1"><ext-link xmlns:xlink="http://www.w3.org/1999/xlink" ext-link-type="uri" xlink:href="http://arctos.database.museum/guid/UAM:Ento:229944" xlink:type="simple">UAM:Ento:229944</ext-link></td><td rowspan="1" colspan="1"><italic><tp:taxon-name>Caurinus tlagu</tp:taxon-name></italic></td><td rowspan="1" colspan="1">Alaska</td><td rowspan="1" colspan="1">PoW Is. Hatchery Ck.1</td><td rowspan="1" colspan="1">OG</td><td rowspan="1" colspan="1">Berlese</td><td rowspan="1" colspan="1">8/9/11</td><td rowspan="1" colspan="1"/><td rowspan="1" colspan="2"><named-content xmlns:xlink="http://www.w3.org/1999/xlink" content-type="dwc:verbatimCoordinates" xlink:type="simple">55.92444, -132.93938</named-content></td><td rowspan="1" colspan="1">4</td><td rowspan="1" colspan="1">female</td></tr><tr><td rowspan="1" colspan="1"><ext-link xmlns:xlink="http://www.w3.org/1999/xlink" ext-link-type="uri" xlink:href="http://arctos.database.museum/guid/UAM:Ento:142985" xlink:type="simple">UAM:Ento:142985</ext-link></td><td rowspan="1" colspan="1"><italic><tp:taxon-name>Caurinus tlagu</tp:taxon-name></italic></td><td rowspan="1" colspan="1">Alaska</td><td rowspan="1" colspan="1">PoW Is. Hatchery Ck.4</td><td rowspan="1" colspan="1">OG</td><td rowspan="1" colspan="1">pitfall 2</td><td rowspan="1" colspan="1">5/14/10</td><td rowspan="1" colspan="1">5/30/10</td><td rowspan="1" colspan="2"><named-content xmlns:xlink="http://www.w3.org/1999/xlink" content-type="dwc:verbatimCoordinates" xlink:type="simple">55.88602, -132.8607</named-content></td><td rowspan="1" colspan="1">11</td><td rowspan="1" colspan="1">female</td></tr><tr><td rowspan="1" colspan="1"><ext-link xmlns:xlink="http://www.w3.org/1999/xlink" ext-link-type="uri" xlink:href="http://arctos.database.museum/guid/UAM:Ento:142986" xlink:type="simple">UAM:Ento:142986</ext-link> *</td><td rowspan="1" colspan="1"><italic><tp:taxon-name>Caurinus tlagu</tp:taxon-name></italic></td><td rowspan="1" colspan="1">Alaska</td><td rowspan="1" colspan="1">PoW Is. Hatchery Ck.4</td><td rowspan="1" colspan="1">T2</td><td rowspan="1" colspan="1">pitfall 3</td><td rowspan="1" colspan="1">5/30/10</td><td rowspan="1" colspan="1">6/14/10</td><td rowspan="1" colspan="2"><named-content xmlns:xlink="http://www.w3.org/1999/xlink" content-type="dwc:verbatimCoordinates" xlink:type="simple">55.88433, -132.89734</named-content></td><td rowspan="1" colspan="1">26</td><td rowspan="1" colspan="1">male</td></tr><tr><td rowspan="1" colspan="1"><ext-link xmlns:xlink="http://www.w3.org/1999/xlink" ext-link-type="uri" xlink:href="http://arctos.database.museum/guid/UAM:Ento:204239" xlink:type="simple">UAM:Ento:204239</ext-link></td><td rowspan="1" colspan="1"><italic><tp:taxon-name>Caurinus tlagu</tp:taxon-name></italic></td><td rowspan="1" colspan="1">Alaska</td><td rowspan="1" colspan="1">PoW Is. Hatchery Ck.4</td><td rowspan="1" colspan="1">OG</td><td rowspan="1" colspan="1">pitfall 2</td><td rowspan="1" colspan="1">5/31/11</td><td rowspan="1" colspan="1">6/14/11</td><td rowspan="1" colspan="2"><named-content xmlns:xlink="http://www.w3.org/1999/xlink" content-type="dwc:verbatimCoordinates" xlink:type="simple">55.88602, -132.8607</named-content></td><td rowspan="1" colspan="1">11</td><td rowspan="1" colspan="1">male</td></tr><tr><td rowspan="1" colspan="1"><ext-link xmlns:xlink="http://www.w3.org/1999/xlink" ext-link-type="uri" xlink:href="http://arctos.database.museum/guid/UAM:Ento:217990" xlink:type="simple">UAM:Ento:217990</ext-link></td><td rowspan="1" colspan="1"><italic><tp:taxon-name>Caurinus tlagu</tp:taxon-name></italic></td><td rowspan="1" colspan="1">Alaska</td><td rowspan="1" colspan="1">PoW Is. Hatchery Ck.4</td><td rowspan="1" colspan="1">OG</td><td rowspan="1" colspan="1">pitfall 3</td><td rowspan="1" colspan="1">6/28/11</td><td rowspan="1" colspan="1">7/12/11</td><td rowspan="1" colspan="2"><named-content xmlns:xlink="http://www.w3.org/1999/xlink" content-type="dwc:verbatimCoordinates" xlink:type="simple">55.88602, -132.8607</named-content></td><td rowspan="1" colspan="1">11</td><td rowspan="1" colspan="1">male</td></tr><tr><td rowspan="1" colspan="1"><ext-link xmlns:xlink="http://www.w3.org/1999/xlink" ext-link-type="uri" xlink:href="http://arctos.database.museum/guid/UAM:Ento:221708" xlink:type="simple">UAM:Ento:221708</ext-link></td><td rowspan="1" colspan="1"><italic><tp:taxon-name>Caurinus tlagu</tp:taxon-name></italic></td><td rowspan="1" colspan="1">Alaska</td><td rowspan="1" colspan="1">PoW Is. Hatchery Ck.4</td><td rowspan="1" colspan="1">2</td><td rowspan="1" colspan="1">Berlese 5</td><td rowspan="1" colspan="1">7/27/11</td><td rowspan="1" colspan="1"/><td rowspan="1" colspan="2"><named-content xmlns:xlink="http://www.w3.org/1999/xlink" content-type="dwc:verbatimCoordinates" xlink:type="simple">55.88285, -132.89795</named-content></td><td rowspan="1" colspan="1">27</td><td rowspan="1" colspan="1">female</td></tr><tr><td rowspan="1" colspan="1"><ext-link xmlns:xlink="http://www.w3.org/1999/xlink" ext-link-type="uri" xlink:href="http://arctos.database.museum/guid/UAM:Ento:203237" xlink:type="simple">UAM:Ento:203237</ext-link></td><td rowspan="1" colspan="1"><italic><tp:taxon-name>Caurinus tlagu</tp:taxon-name></italic></td><td rowspan="1" colspan="1">Alaska</td><td rowspan="1" colspan="1">PoW Is. Luck Lk. 1 Rd.</td><td rowspan="1" colspan="1">OG</td><td rowspan="1" colspan="1">pitfall 4</td><td rowspan="1" colspan="1">5/24/11</td><td rowspan="1" colspan="1">6/5/11</td><td rowspan="1" colspan="2"><named-content xmlns:xlink="http://www.w3.org/1999/xlink" content-type="dwc:verbatimCoordinates" xlink:type="simple">55.97805, -132.75456</named-content></td><td rowspan="1" colspan="1">10</td><td rowspan="1" colspan="1">female</td></tr><tr><td rowspan="1" colspan="1"><ext-link xmlns:xlink="http://www.w3.org/1999/xlink" ext-link-type="uri" xlink:href="http://arctos.database.museum/guid/UAM:Ento:216180" xlink:type="simple">UAM:Ento:216180</ext-link></td><td rowspan="1" colspan="1"><italic><tp:taxon-name>Caurinus tlagu</tp:taxon-name></italic></td><td rowspan="1" colspan="1">Alaska</td><td rowspan="1" colspan="1">PoW Is. Luck Lk. 1 Rd.</td><td rowspan="1" colspan="1">OG</td><td rowspan="1" colspan="1">pitfall 4</td><td rowspan="1" colspan="1">6/21/11</td><td rowspan="1" colspan="1">7/6/11</td><td rowspan="1" colspan="2"><named-content xmlns:xlink="http://www.w3.org/1999/xlink" content-type="dwc:verbatimCoordinates" xlink:type="simple">55.97805, -132.75456</named-content></td><td rowspan="1" colspan="1">10</td><td rowspan="1" colspan="1">male</td></tr><tr><td rowspan="1" colspan="1"><ext-link xmlns:xlink="http://www.w3.org/1999/xlink" ext-link-type="uri" xlink:href="http://arctos.database.museum/guid/UAM:Ento:154335" xlink:type="simple">UAM:Ento:154335</ext-link></td><td rowspan="1" colspan="1"><italic><tp:taxon-name>Caurinus tlagu</tp:taxon-name></italic></td><td rowspan="1" colspan="1">Alaska</td><td rowspan="1" colspan="1">PoW Is. Luck Lk. 2 Rd.</td><td rowspan="1" colspan="1">OG</td><td rowspan="1" colspan="1">pitfall 1</td><td rowspan="1" colspan="1">7/8/10</td><td rowspan="1" colspan="1">7/30/10</td><td rowspan="1" colspan="2"><named-content xmlns:xlink="http://www.w3.org/1999/xlink" content-type="dwc:verbatimCoordinates" xlink:type="simple">55.96855, -132.75615</named-content></td><td rowspan="1" colspan="1">10</td><td rowspan="1" colspan="1">female</td></tr><tr><td rowspan="1" colspan="1"><ext-link xmlns:xlink="http://www.w3.org/1999/xlink" ext-link-type="uri" xlink:href="http://arctos.database.museum/guid/UAM:Ento:203238" xlink:type="simple">UAM:Ento:203238</ext-link></td><td rowspan="1" colspan="1"><italic><tp:taxon-name>Caurinus tlagu</tp:taxon-name></italic></td><td rowspan="1" colspan="1">Alaska</td><td rowspan="1" colspan="1">PoW Is. Luck Lk. 2 Rd.</td><td rowspan="1" colspan="1">OG</td><td rowspan="1" colspan="1">pitfall 3</td><td rowspan="1" colspan="1">5/24/11</td><td rowspan="1" colspan="1">6/5/11</td><td rowspan="1" colspan="2"><named-content xmlns:xlink="http://www.w3.org/1999/xlink" content-type="dwc:verbatimCoordinates" xlink:type="simple">55.96855, -132.75615</named-content></td><td rowspan="1" colspan="1">10</td><td rowspan="1" colspan="1">male</td></tr><tr><td rowspan="1" colspan="1"><ext-link xmlns:xlink="http://www.w3.org/1999/xlink" ext-link-type="uri" xlink:href="http://arctos.database.museum/guid/UAM:Ento:159119" xlink:type="simple">UAM:Ento:159119</ext-link></td><td rowspan="1" colspan="1"><italic><tp:taxon-name>Caurinus tlagu</tp:taxon-name></italic></td><td rowspan="1" colspan="1">Alaska</td><td rowspan="1" colspan="1">PoW Is. Luck Lk. 3 Rd.</td><td rowspan="1" colspan="1">OG</td><td rowspan="1" colspan="1">Berlese 4</td><td rowspan="1" colspan="1">7/29/10</td><td rowspan="1" colspan="1"/><td rowspan="1" colspan="2"><named-content xmlns:xlink="http://www.w3.org/1999/xlink" content-type="dwc:verbatimCoordinates" xlink:type="simple">55.95347, -132.7708</named-content></td><td rowspan="1" colspan="1">5</td><td rowspan="1" colspan="1">female</td></tr><tr><td rowspan="1" colspan="1"><ext-link xmlns:xlink="http://www.w3.org/1999/xlink" ext-link-type="uri" xlink:href="http://arctos.database.museum/guid/UAM:Ento:203239" xlink:type="simple">UAM:Ento:203239</ext-link></td><td rowspan="1" colspan="1"><italic><tp:taxon-name>Caurinus tlagu</tp:taxon-name></italic></td><td rowspan="1" colspan="1">Alaska</td><td rowspan="1" colspan="1">PoW Is. Luck Lk. 3 Rd.</td><td rowspan="1" colspan="1">OG</td><td rowspan="1" colspan="1">Berlese 1</td><td rowspan="1" colspan="1">6/5/11</td><td rowspan="1" colspan="1"/><td rowspan="1" colspan="2"><named-content xmlns:xlink="http://www.w3.org/1999/xlink" content-type="dwc:verbatimCoordinates" xlink:type="simple">55.95347, -132.7708</named-content></td><td rowspan="1" colspan="1">5</td><td rowspan="1" colspan="1">female</td></tr><tr><td rowspan="1" colspan="1"><ext-link xmlns:xlink="http://www.w3.org/1999/xlink" ext-link-type="uri" xlink:href="http://arctos.database.museum/guid/UAM:Ento:133943" xlink:type="simple">UAM:Ento:133943</ext-link></td><td rowspan="1" colspan="1"><italic><tp:taxon-name>Caurinus tlagu</tp:taxon-name></italic></td><td rowspan="1" colspan="1">Alaska</td><td rowspan="1" colspan="1">PoW Is. Luck Point</td><td rowspan="1" colspan="1">CC</td><td rowspan="1" colspan="1">Berlese 2</td><td rowspan="1" colspan="1">5/21/10</td><td rowspan="1" colspan="1"/><td rowspan="1" colspan="2"><named-content xmlns:xlink="http://www.w3.org/1999/xlink" content-type="dwc:verbatimCoordinates" xlink:type="simple">55.98497, -132.787</named-content></td><td rowspan="1" colspan="1">25</td><td rowspan="1" colspan="1">male</td></tr><tr><td rowspan="1" colspan="1"><ext-link xmlns:xlink="http://www.w3.org/1999/xlink" ext-link-type="uri" xlink:href="http://arctos.database.museum/guid/UAM:Ento:159120" xlink:type="simple">UAM:Ento:159120</ext-link></td><td rowspan="1" colspan="1"><italic><tp:taxon-name>Caurinus tlagu</tp:taxon-name></italic></td><td rowspan="1" colspan="1">Alaska</td><td rowspan="1" colspan="1">PoW Is. Luck Point</td><td rowspan="1" colspan="1">CC</td><td rowspan="1" colspan="1">pitfall 1</td><td rowspan="1" colspan="1">7/9/10</td><td rowspan="1" colspan="1">8/1/10</td><td rowspan="1" colspan="2"><named-content xmlns:xlink="http://www.w3.org/1999/xlink" content-type="dwc:verbatimCoordinates" xlink:type="simple">55.97953, -132.77156</named-content></td><td rowspan="1" colspan="1">24</td><td rowspan="1" colspan="1">female</td></tr><tr><td rowspan="1" colspan="1"><ext-link xmlns:xlink="http://www.w3.org/1999/xlink" ext-link-type="uri" xlink:href="http://arctos.database.museum/guid/UAM:Ento:167053" xlink:type="simple">UAM:Ento:167053</ext-link></td><td rowspan="1" colspan="1"><italic><tp:taxon-name>Caurinus tlagu</tp:taxon-name></italic></td><td rowspan="1" colspan="1">Alaska</td><td rowspan="1" colspan="1">PoW Is. Luck Point</td><td rowspan="1" colspan="1">CC</td><td rowspan="1" colspan="1">pitfall 1</td><td rowspan="1" colspan="1">8/1/10</td><td rowspan="1" colspan="1">8/11/10</td><td rowspan="1" colspan="2"><named-content xmlns:xlink="http://www.w3.org/1999/xlink" content-type="dwc:verbatimCoordinates" xlink:type="simple">55.97953, -132.77156</named-content></td><td rowspan="1" colspan="1">24</td><td rowspan="1" colspan="1">male</td></tr><tr><td rowspan="1" colspan="1"><ext-link xmlns:xlink="http://www.w3.org/1999/xlink" ext-link-type="uri" xlink:href="http://arctos.database.museum/guid/UAM:Ento:203011" xlink:type="simple">UAM:Ento:203011</ext-link></td><td rowspan="1" colspan="1"><italic><tp:taxon-name>Caurinus tlagu</tp:taxon-name></italic></td><td rowspan="1" colspan="1">Alaska</td><td rowspan="1" colspan="1">PoW Is. Luck Point</td><td rowspan="1" colspan="1">T2</td><td rowspan="1" colspan="1">pitfall 1</td><td rowspan="1" colspan="1">5/23/11</td><td rowspan="1" colspan="1">6/5/11</td><td rowspan="1" colspan="2"><named-content xmlns:xlink="http://www.w3.org/1999/xlink" content-type="dwc:verbatimCoordinates" xlink:type="simple">55.98261, -132.77986</named-content></td><td rowspan="1" colspan="1">6</td><td rowspan="1" colspan="1">female</td></tr><tr><td rowspan="1" colspan="1"><ext-link xmlns:xlink="http://www.w3.org/1999/xlink" ext-link-type="uri" xlink:href="http://arctos.database.museum/guid/UAM:Ento:229942" xlink:type="simple">UAM:Ento:229942</ext-link></td><td rowspan="1" colspan="1"><italic><tp:taxon-name>Caurinus tlagu</tp:taxon-name></italic></td><td rowspan="1" colspan="1">Alaska</td><td rowspan="1" colspan="1">PoW Is. Luck Point</td><td rowspan="1" colspan="1">CC</td><td rowspan="1" colspan="1">pitfall 1</td><td rowspan="1" colspan="1">8/2/11</td><td rowspan="1" colspan="1">8/9/11</td><td rowspan="1" colspan="2"><named-content xmlns:xlink="http://www.w3.org/1999/xlink" content-type="dwc:verbatimCoordinates" xlink:type="simple">55.97953, -132.77156</named-content></td><td rowspan="1" colspan="1">24</td><td rowspan="1" colspan="1">female</td></tr><tr><td rowspan="1" colspan="1"><ext-link xmlns:xlink="http://www.w3.org/1999/xlink" ext-link-type="uri" xlink:href="http://arctos.database.museum/guid/UAM:Ento:229943" xlink:type="simple">UAM:Ento:229943</ext-link></td><td rowspan="1" colspan="1"><italic><tp:taxon-name>Caurinus tlagu</tp:taxon-name></italic></td><td rowspan="1" colspan="1">Alaska</td><td rowspan="1" colspan="1">PoW Is. Luck Point</td><td rowspan="1" colspan="1">CC</td><td rowspan="1" colspan="1">Lindgren</td><td rowspan="1" colspan="1">8/2/11</td><td rowspan="1" colspan="1">8/9/11</td><td rowspan="1" colspan="2"><named-content xmlns:xlink="http://www.w3.org/1999/xlink" content-type="dwc:verbatimCoordinates" xlink:type="simple">55.97939, -132.77216</named-content></td><td rowspan="1" colspan="1">25</td><td rowspan="1" colspan="1">male</td></tr><tr><td rowspan="1" colspan="1"><ext-link xmlns:xlink="http://www.w3.org/1999/xlink" ext-link-type="uri" xlink:href="http://arctos.database.museum/guid/UAM:Ento:121024" xlink:type="simple">UAM:Ento:121024</ext-link></td><td rowspan="1" colspan="1"><italic><tp:taxon-name>Caurinus tlagu</tp:taxon-name></italic></td><td rowspan="1" colspan="1">Alaska</td><td rowspan="1" colspan="1">PoW Is. Staney Ck.</td><td rowspan="1" colspan="1">CCe</td><td rowspan="1" colspan="1">pitfall</td><td rowspan="1" colspan="1">4/27/10</td><td rowspan="1" colspan="1">5/15/10</td><td rowspan="1" colspan="2"><named-content xmlns:xlink="http://www.w3.org/1999/xlink" content-type="dwc:verbatimCoordinates" xlink:type="simple">55.87126, -133.06697</named-content></td><td rowspan="1" colspan="1">5</td><td rowspan="1" colspan="1">male</td></tr><tr><td rowspan="1" colspan="1"><ext-link xmlns:xlink="http://www.w3.org/1999/xlink" ext-link-type="uri" xlink:href="http://arctos.database.museum/guid/UAM:Ento:202344" xlink:type="simple">UAM:Ento:202344</ext-link></td><td rowspan="1" colspan="1"><italic><tp:taxon-name>Caurinus tlagu</tp:taxon-name></italic></td><td rowspan="1" colspan="1">Alaska</td><td rowspan="1" colspan="1">PoW Is. Staney Ck.</td><td rowspan="1" colspan="1">CC</td><td rowspan="1" colspan="1">pitfall 3</td><td rowspan="1" colspan="1">5/16/11</td><td rowspan="1" colspan="1">5/31/11</td><td rowspan="1" colspan="2"><named-content xmlns:xlink="http://www.w3.org/1999/xlink" content-type="dwc:verbatimCoordinates" xlink:type="simple">55.872, -133.06523</named-content></td><td rowspan="1" colspan="1">26</td><td rowspan="1" colspan="1">male</td></tr><tr><td rowspan="1" colspan="1"><ext-link xmlns:xlink="http://www.w3.org/1999/xlink" ext-link-type="uri" xlink:href="http://arctos.database.museum/guid/UAM:Ento:229945" xlink:type="simple">UAM:Ento:229945</ext-link></td><td rowspan="1" colspan="1"><italic><tp:taxon-name>Caurinus tlagu</tp:taxon-name></italic></td><td rowspan="1" colspan="1">Alaska</td><td rowspan="1" colspan="1">PoW Is. Staney Ck.</td><td rowspan="1" colspan="1">OG</td><td rowspan="1" colspan="1">pitfall 4</td><td rowspan="1" colspan="1">7/12/11</td><td rowspan="1" colspan="1">7/27/11</td><td rowspan="1" colspan="2"><named-content xmlns:xlink="http://www.w3.org/1999/xlink" content-type="dwc:verbatimCoordinates" xlink:type="simple">55.79901, -133.11782</named-content></td><td rowspan="1" colspan="1">20</td><td rowspan="1" colspan="1">male</td></tr><tr><td rowspan="1" colspan="1"><ext-link xmlns:xlink="http://www.w3.org/1999/xlink" ext-link-type="uri" xlink:href="http://arctos.database.museum/guid/UAM:Ento:230091" xlink:type="simple">UAM:Ento:230091</ext-link></td><td rowspan="1" colspan="1"><italic><tp:taxon-name>Caurinus tlagu</tp:taxon-name></italic></td><td rowspan="1" colspan="1">Alaska</td><td rowspan="1" colspan="1">PoW Is. Staney Ck.</td><td rowspan="1" colspan="1">OG</td><td rowspan="1" colspan="1">pitfall 2</td><td rowspan="1" colspan="1">5/14/12</td><td rowspan="1" colspan="1">5/28/12</td><td rowspan="1" colspan="2"><named-content xmlns:xlink="http://www.w3.org/1999/xlink" content-type="dwc:verbatimCoordinates" xlink:type="simple">55.79901, -133.11782</named-content></td><td rowspan="1" colspan="1">20</td><td rowspan="1" colspan="1">female</td></tr><tr><td rowspan="1" colspan="1"><ext-link xmlns:xlink="http://www.w3.org/1999/xlink" ext-link-type="uri" xlink:href="http://arctos.database.museum/guid/UAM:Ento:231726" xlink:type="simple">UAM:Ento:231726</ext-link></td><td rowspan="1" colspan="1"><italic><tp:taxon-name>Caurinus tlagu</tp:taxon-name></italic></td><td rowspan="1" colspan="1">Alaska</td><td rowspan="1" colspan="1">PoW Is. nr Black Lk</td><td rowspan="1" colspan="1">AH</td><td rowspan="1" colspan="1">pitfall</td><td rowspan="1" colspan="1">7/9/11</td><td rowspan="1" colspan="1">7/10/11</td><td rowspan="1" colspan="2"><named-content xmlns:xlink="http://www.w3.org/1999/xlink" content-type="dwc:verbatimCoordinates" xlink:type="simple">55.58818, -132.88881</named-content></td><td rowspan="1" colspan="1">2</td><td rowspan="1" colspan="1">male</td></tr><tr><td rowspan="1" colspan="1"><ext-link xmlns:xlink="http://www.w3.org/1999/xlink" ext-link-type="uri" xlink:href="http://arctos.database.museum/guid/UAM:Ento:231727" xlink:type="simple">UAM:Ento:231727</ext-link></td><td rowspan="1" colspan="1"><italic><tp:taxon-name>Caurinus tlagu</tp:taxon-name></italic></td><td rowspan="1" colspan="1">Alaska</td><td rowspan="1" colspan="1">PoW Is. nr Black Lk</td><td rowspan="1" colspan="1">AH</td><td rowspan="1" colspan="1">pitfall</td><td rowspan="1" colspan="1">7/9/11</td><td rowspan="1" colspan="1">7/10/11</td><td rowspan="1" colspan="2"><named-content xmlns:xlink="http://www.w3.org/1999/xlink" content-type="dwc:verbatimCoordinates" xlink:type="simple">55.58818, -132.88881</named-content></td><td rowspan="1" colspan="1">2</td><td rowspan="1" colspan="1">female</td></tr><tr><td rowspan="1" colspan="1"><ext-link xmlns:xlink="http://www.w3.org/1999/xlink" ext-link-type="uri" xlink:href="http://arctos.database.museum/guid/UAM:Ento:235023" xlink:type="simple">UAM:Ento:235023</ext-link></td><td rowspan="1" colspan="1"><italic><tp:taxon-name>Caurinus tlagu</tp:taxon-name></italic></td><td rowspan="1" colspan="1">Alaska</td><td rowspan="1" colspan="1">PoW Is. Hatchery Ck.4</td><td rowspan="1" colspan="1">OG</td><td rowspan="1" colspan="1">pitfall</td><td rowspan="1" colspan="1">5/15/12</td><td rowspan="1" colspan="1">5/28/12</td><td rowspan="1" colspan="2"><named-content xmlns:xlink="http://www.w3.org/1999/xlink" content-type="dwc:verbatimCoordinates" xlink:type="simple">55.88602, -132.8607</named-content></td><td rowspan="1" colspan="1">11</td><td rowspan="1" colspan="1">female</td></tr><tr><td rowspan="1" colspan="1"><ext-link xmlns:xlink="http://www.w3.org/1999/xlink" ext-link-type="uri" xlink:href="http://arctos.database.museum/guid/UAM:Ento:235024" xlink:type="simple">UAM:Ento:235024</ext-link></td><td rowspan="1" colspan="1"><italic><tp:taxon-name>Caurinus tlagu</tp:taxon-name></italic></td><td rowspan="1" colspan="1">Alaska</td><td rowspan="1" colspan="1">PoW Is. Luck Point</td><td rowspan="1" colspan="1">CC</td><td rowspan="1" colspan="1">Berlese</td><td rowspan="1" colspan="1">5/31/12</td><td rowspan="1" colspan="1"/><td rowspan="1" colspan="2"><named-content xmlns:xlink="http://www.w3.org/1999/xlink" content-type="dwc:verbatimCoordinates" xlink:type="simple">55.98497, -132.787</named-content></td><td rowspan="1" colspan="1">25</td><td rowspan="1" colspan="1">female</td></tr><tr><td rowspan="1" colspan="1"><ext-link xmlns:xlink="http://www.w3.org/1999/xlink" ext-link-type="uri" xlink:href="http://arctos.database.museum/guid/UAM:Ento:235025" xlink:type="simple">UAM:Ento:235025</ext-link></td><td rowspan="1" colspan="1"><italic><tp:taxon-name>Caurinus tlagu</tp:taxon-name></italic></td><td rowspan="1" colspan="1">Alaska</td><td rowspan="1" colspan="1">PoW Is. Luck Lk. 1 Rd.</td><td rowspan="1" colspan="1">OG</td><td rowspan="1" colspan="1">pitfall</td><td rowspan="1" colspan="1">5/16/12</td><td rowspan="1" colspan="1">5/31/12</td><td rowspan="1" colspan="2"><named-content xmlns:xlink="http://www.w3.org/1999/xlink" content-type="dwc:verbatimCoordinates" xlink:type="simple">55.97805, -132.75456</named-content></td><td rowspan="1" colspan="1">10</td><td rowspan="1" colspan="1">female</td></tr><tr><td rowspan="1" colspan="1"><ext-link xmlns:xlink="http://www.w3.org/1999/xlink" ext-link-type="uri" xlink:href="http://arctos.database.museum/guid/UAM:Ento:235026" xlink:type="simple">UAM:Ento:235026</ext-link></td><td rowspan="1" colspan="1"><italic><tp:taxon-name>Caurinus tlagu</tp:taxon-name></italic></td><td rowspan="1" colspan="1">Alaska</td><td rowspan="1" colspan="1">PoW Is. Luck Lk. 3 Rd.</td><td rowspan="1" colspan="1">OG</td><td rowspan="1" colspan="1">Berlese</td><td rowspan="1" colspan="1">5/22/12</td><td rowspan="1" colspan="1"/><td rowspan="1" colspan="2"><named-content xmlns:xlink="http://www.w3.org/1999/xlink" content-type="dwc:verbatimCoordinates" xlink:type="simple">55.95347, -132.7708</named-content></td><td rowspan="1" colspan="1">5</td><td rowspan="1" colspan="1">male</td></tr><tr><td rowspan="1" colspan="1"><ext-link xmlns:xlink="http://www.w3.org/1999/xlink" ext-link-type="uri" xlink:href="http://arctos.database.museum/guid/UAM:Ento:230088" xlink:type="simple">UAM:Ento:230088</ext-link></td><td rowspan="1" colspan="1"><italic><tp:taxon-name>Caurinus dectes</tp:taxon-name></italic></td><td rowspan="1" colspan="1">Oregon</td><td rowspan="1" colspan="1">Mary’s Peak</td><td rowspan="1" colspan="1">2o</td><td rowspan="1" colspan="1">w-screen Berlese</td><td rowspan="1" colspan="1">10/30/12</td><td rowspan="1" colspan="1"/><td rowspan="1" colspan="2"><named-content xmlns:xlink="http://www.w3.org/1999/xlink" content-type="dwc:verbatimCoordinates" xlink:type="simple">44.50413, -123.55125</named-content></td><td rowspan="1" colspan="1">5000</td><td rowspan="1" colspan="1">female, male</td></tr><tr><td rowspan="1" colspan="1"><ext-link xmlns:xlink="http://www.w3.org/1999/xlink" ext-link-type="uri" xlink:href="http://arctos.database.museum/guid/UAM:Ento:228446" xlink:type="simple">UAM:Ento:228446</ext-link></td><td rowspan="1" colspan="1"><italic><tp:taxon-name>Caurinus dectes</tp:taxon-name></italic></td><td rowspan="1" colspan="1">Oregon</td><td rowspan="1" colspan="1">Marys Peak</td><td rowspan="1" colspan="1">2o</td><td rowspan="1" colspan="1">w-screen</td><td rowspan="1" colspan="1">5/11/12</td><td rowspan="1" colspan="1"/><td rowspan="1" colspan="2"><named-content xmlns:xlink="http://www.w3.org/1999/xlink" content-type="dwc:verbatimCoordinates" xlink:type="simple">44.50413, -123.55125</named-content></td><td rowspan="1" colspan="1">5000</td><td rowspan="1" colspan="1">larva</td></tr><tr><td rowspan="1" colspan="1"><ext-link xmlns:xlink="http://www.w3.org/1999/xlink" ext-link-type="uri" xlink:href="http://arctos.database.museum/guid/UAM:Ento:228447" xlink:type="simple">UAM:Ento:228447</ext-link></td><td rowspan="1" colspan="1"><italic><tp:taxon-name>Caurinus dectes</tp:taxon-name></italic></td><td rowspan="1" colspan="1">Oregon</td><td rowspan="1" colspan="1">Marys Peak</td><td rowspan="1" colspan="1">2o</td><td rowspan="1" colspan="1">w-screen</td><td rowspan="1" colspan="1">5/11/12</td><td rowspan="1" colspan="1"/><td rowspan="1" colspan="2"><named-content xmlns:xlink="http://www.w3.org/1999/xlink" content-type="dwc:verbatimCoordinates" xlink:type="simple">44.50413, -123.55125</named-content></td><td rowspan="1" colspan="1">5000</td><td rowspan="1" colspan="1">larva</td></tr><tr><td rowspan="1" colspan="1"><ext-link xmlns:xlink="http://www.w3.org/1999/xlink" ext-link-type="uri" xlink:href="http://arctos.database.museum/guid/UAM:Ento:228448" xlink:type="simple">UAM:Ento:228448</ext-link></td><td rowspan="1" colspan="1"><italic><tp:taxon-name>Caurinus dectes</tp:taxon-name></italic></td><td rowspan="1" colspan="1">Oregon</td><td rowspan="1" colspan="1">Marys Peak</td><td rowspan="1" colspan="1">2o</td><td rowspan="1" colspan="1">w-screen</td><td rowspan="1" colspan="1">5/11/12</td><td rowspan="1" colspan="1"/><td rowspan="1" colspan="2"><named-content xmlns:xlink="http://www.w3.org/1999/xlink" content-type="dwc:verbatimCoordinates" xlink:type="simple">44.50413, -123.55125</named-content></td><td rowspan="1" colspan="1">5000</td><td rowspan="1" colspan="1">larva</td></tr><tr><td rowspan="1" colspan="1"><ext-link xmlns:xlink="http://www.w3.org/1999/xlink" ext-link-type="uri" xlink:href="http://arctos.database.museum/guid/UAM:Ento:228449" xlink:type="simple">UAM:Ento:228449</ext-link></td><td rowspan="1" colspan="1"><italic><tp:taxon-name>Caurinus dectes</tp:taxon-name></italic></td><td rowspan="1" colspan="1">Oregon</td><td rowspan="1" colspan="1">Marys Peak</td><td rowspan="1" colspan="1">2o</td><td rowspan="1" colspan="1">w-screen</td><td rowspan="1" colspan="1">5/11/12</td><td rowspan="1" colspan="1"/><td rowspan="1" colspan="2"><named-content xmlns:xlink="http://www.w3.org/1999/xlink" content-type="dwc:verbatimCoordinates" xlink:type="simple">44.50413, -123.55125</named-content></td><td rowspan="1" colspan="1">5000</td><td rowspan="1" colspan="1">larva</td></tr><tr><td rowspan="1" colspan="1"><ext-link xmlns:xlink="http://www.w3.org/1999/xlink" ext-link-type="uri" xlink:href="http://arctos.database.museum/guid/UAM:Ento:228450" xlink:type="simple">UAM:Ento:228450</ext-link></td><td rowspan="1" colspan="1"><italic><tp:taxon-name>Caurinus dectes</tp:taxon-name></italic></td><td rowspan="1" colspan="1">Oregon</td><td rowspan="1" colspan="1">Marys Peak</td><td rowspan="1" colspan="1">2o</td><td rowspan="1" colspan="1">w-screen</td><td rowspan="1" colspan="1">5/11/12</td><td rowspan="1" colspan="1"/><td rowspan="1" colspan="2"><named-content xmlns:xlink="http://www.w3.org/1999/xlink" content-type="dwc:verbatimCoordinates" xlink:type="simple">44.50413, -123.55125</named-content></td><td rowspan="1" colspan="1">5000</td><td rowspan="1" colspan="1">larva</td></tr><tr><td rowspan="1" colspan="1"><ext-link xmlns:xlink="http://www.w3.org/1999/xlink" ext-link-type="uri" xlink:href="http://arctos.database.museum/guid/UAM:Ento:228451" xlink:type="simple">UAM:Ento:228451</ext-link></td><td rowspan="1" colspan="1"><italic><tp:taxon-name>Caurinus dectes</tp:taxon-name></italic></td><td rowspan="1" colspan="1">Oregon</td><td rowspan="1" colspan="1">Marys Peak</td><td rowspan="1" colspan="1">2o</td><td rowspan="1" colspan="1">w-screen</td><td rowspan="1" colspan="1">5/11/12</td><td rowspan="1" colspan="1"/><td rowspan="1" colspan="2"><named-content xmlns:xlink="http://www.w3.org/1999/xlink" content-type="dwc:verbatimCoordinates" xlink:type="simple">44.50413, -123.55125</named-content></td><td rowspan="1" colspan="1">5000</td><td rowspan="1" colspan="1">larva</td></tr><tr><td rowspan="1" colspan="1"><ext-link xmlns:xlink="http://www.w3.org/1999/xlink" ext-link-type="uri" xlink:href="http://arctos.database.museum/guid/UAM:Ento:228452" xlink:type="simple">UAM:Ento:228452</ext-link></td><td rowspan="1" colspan="1"><italic><tp:taxon-name>Caurinus dectes</tp:taxon-name></italic></td><td rowspan="1" colspan="1">Oregon</td><td rowspan="1" colspan="1">Marys Peak</td><td rowspan="1" colspan="1">2o</td><td rowspan="1" colspan="1">w-screen</td><td rowspan="1" colspan="1">5/11/12</td><td rowspan="1" colspan="1"/><td rowspan="1" colspan="2"><named-content xmlns:xlink="http://www.w3.org/1999/xlink" content-type="dwc:verbatimCoordinates" xlink:type="simple">44.50413, -123.55125</named-content></td><td rowspan="1" colspan="1">5000</td><td rowspan="1" colspan="1">larva</td></tr><tr><td rowspan="1" colspan="1"><ext-link xmlns:xlink="http://www.w3.org/1999/xlink" ext-link-type="uri" xlink:href="http://arctos.database.museum/guid/UAM:Ento:228453" xlink:type="simple">UAM:Ento:228453</ext-link></td><td rowspan="1" colspan="1"><italic><tp:taxon-name>Caurinus dectes</tp:taxon-name></italic></td><td rowspan="1" colspan="1">Oregon</td><td rowspan="1" colspan="1">Marys Peak</td><td rowspan="1" colspan="1">2o</td><td rowspan="1" colspan="1">w-screen</td><td rowspan="1" colspan="1">5/11/12</td><td rowspan="1" colspan="1"/><td rowspan="1" colspan="2"><named-content xmlns:xlink="http://www.w3.org/1999/xlink" content-type="dwc:verbatimCoordinates" xlink:type="simple">44.50413, -123.55125</named-content></td><td rowspan="1" colspan="1">5000</td><td rowspan="1" colspan="1">larva</td></tr><tr><td rowspan="1" colspan="1"><ext-link xmlns:xlink="http://www.w3.org/1999/xlink" ext-link-type="uri" xlink:href="http://arctos.database.museum/guid/UAM:Ento:228454" xlink:type="simple">UAM:Ento:228454</ext-link></td><td rowspan="1" colspan="1"><italic><tp:taxon-name>Caurinus dectes</tp:taxon-name></italic></td><td rowspan="1" colspan="1">Oregon</td><td rowspan="1" colspan="1">Marys Peak</td><td rowspan="1" colspan="1">2o</td><td rowspan="1" colspan="1">w-screen</td><td rowspan="1" colspan="1">5/11/12</td><td rowspan="1" colspan="1"/><td rowspan="1" colspan="2"><named-content xmlns:xlink="http://www.w3.org/1999/xlink" content-type="dwc:verbatimCoordinates" xlink:type="simple">44.50413, -123.55125</named-content></td><td rowspan="1" colspan="1">5000</td><td rowspan="1" colspan="1">larva</td></tr><tr><td rowspan="1" colspan="1"><ext-link xmlns:xlink="http://www.w3.org/1999/xlink" ext-link-type="uri" xlink:href="http://arctos.database.museum/guid/UAM:Ento:228455" xlink:type="simple">UAM:Ento:228455</ext-link></td><td rowspan="1" colspan="1"><italic><tp:taxon-name>Caurinus dectes</tp:taxon-name></italic></td><td rowspan="1" colspan="1">Oregon</td><td rowspan="1" colspan="1">Marys Peak</td><td rowspan="1" colspan="1">2o</td><td rowspan="1" colspan="1">w-screen</td><td rowspan="1" colspan="1">5/11/12</td><td rowspan="1" colspan="1"/><td rowspan="1" colspan="2"><named-content xmlns:xlink="http://www.w3.org/1999/xlink" content-type="dwc:verbatimCoordinates" xlink:type="simple">44.50413, -123.55125</named-content></td><td rowspan="1" colspan="1">5000</td><td rowspan="1" colspan="1">larva</td></tr><tr><td rowspan="1" colspan="1"><ext-link xmlns:xlink="http://www.w3.org/1999/xlink" ext-link-type="uri" xlink:href="http://arctos.database.museum/guid/UAM:Ento:228456" xlink:type="simple">UAM:Ento:228456</ext-link></td><td rowspan="1" colspan="1"><italic><tp:taxon-name>Caurinus dectes</tp:taxon-name></italic></td><td rowspan="1" colspan="1">Oregon</td><td rowspan="1" colspan="1">Marys Peak</td><td rowspan="1" colspan="1">2o</td><td rowspan="1" colspan="1">w-screen</td><td rowspan="1" colspan="1">5/11/12</td><td rowspan="1" colspan="1"/><td rowspan="1" colspan="2"><named-content xmlns:xlink="http://www.w3.org/1999/xlink" content-type="dwc:verbatimCoordinates" xlink:type="simple">44.50413, -123.55125</named-content></td><td rowspan="1" colspan="1">5000</td><td rowspan="1" colspan="1">larva</td></tr><tr><td rowspan="1" colspan="1"><ext-link xmlns:xlink="http://www.w3.org/1999/xlink" ext-link-type="uri" xlink:href="http://arctos.database.museum/guid/UAM:Ento:228457" xlink:type="simple">UAM:Ento:228457</ext-link></td><td rowspan="1" colspan="1"><italic><tp:taxon-name>Caurinus dectes</tp:taxon-name></italic></td><td rowspan="1" colspan="1">Oregon</td><td rowspan="1" colspan="1">Marys Peak</td><td rowspan="1" colspan="1">2o</td><td rowspan="1" colspan="1">w-screen</td><td rowspan="1" colspan="1">5/11/12</td><td rowspan="1" colspan="1"/><td rowspan="1" colspan="2"><named-content xmlns:xlink="http://www.w3.org/1999/xlink" content-type="dwc:verbatimCoordinates" xlink:type="simple">44.50413, -123.55125</named-content></td><td rowspan="1" colspan="1">5000</td><td rowspan="1" colspan="1">larva</td></tr><tr><td rowspan="1" colspan="1"><ext-link xmlns:xlink="http://www.w3.org/1999/xlink" ext-link-type="uri" xlink:href="http://arctos.database.museum/guid/UAM:Ento:228458" xlink:type="simple">UAM:Ento:228458</ext-link></td><td rowspan="1" colspan="1"><italic><tp:taxon-name>Caurinus dectes</tp:taxon-name></italic></td><td rowspan="1" colspan="1">WA</td><td rowspan="1" colspan="1">Lewis Co.</td><td rowspan="1" colspan="1">2o</td><td rowspan="1" colspan="1">Berlese</td><td rowspan="1" colspan="1">5/6/78</td><td rowspan="1" colspan="1"/><td rowspan="1" colspan="2"><named-content xmlns:xlink="http://www.w3.org/1999/xlink" content-type="dwc:verbatimCoordinates" xlink:type="simple">46.62848, -122.27701</named-content></td><td rowspan="1" colspan="1">5000</td><td rowspan="1" colspan="1">male, female</td></tr><tr><td rowspan="1" colspan="1"><ext-link xmlns:xlink="http://www.w3.org/1999/xlink" ext-link-type="uri" xlink:href="http://arctos.database.museum/guid/UAMObs:Ento:228643" xlink:type="simple">UAMObs:Ento:228643</ext-link></td><td rowspan="1" colspan="1"><italic><tp:taxon-name>Caurinus dectes</tp:taxon-name></italic></td><td rowspan="1" colspan="1">Oregon</td><td rowspan="1" colspan="1">Cape Lookout</td><td rowspan="1" colspan="1">2o</td><td rowspan="1" colspan="1">w-screen</td><td rowspan="1" colspan="1">11/6/12</td><td rowspan="1" colspan="1"/><td rowspan="1" colspan="2"><named-content xmlns:xlink="http://www.w3.org/1999/xlink" content-type="dwc:verbatimCoordinates" xlink:type="simple">45.33954, -123.99289</named-content></td><td rowspan="1" colspan="1">5000</td><td rowspan="1" colspan="1">male</td></tr><tr><td rowspan="1" colspan="1"><ext-link xmlns:xlink="http://www.w3.org/1999/xlink" ext-link-type="uri" xlink:href="http://arctos.database.museum/guid/UAM:Ento:234931" xlink:type="simple">UAM:Ento:234931</ext-link></td><td rowspan="1" colspan="1"><italic><tp:taxon-name>Caurinus dectes</tp:taxon-name></italic></td><td rowspan="1" colspan="1">Oregon</td><td rowspan="1" colspan="1">Cape Lookout</td><td rowspan="1" colspan="1">2o</td><td rowspan="1" colspan="1">w-screen</td><td rowspan="1" colspan="1">11/6/12</td><td rowspan="1" colspan="1"/><td rowspan="1" colspan="2"><named-content xmlns:xlink="http://www.w3.org/1999/xlink" content-type="dwc:verbatimCoordinates" xlink:type="simple">45.33954, -123.99289</named-content></td><td rowspan="1" colspan="1">5000</td><td rowspan="1" colspan="1">male</td></tr></tbody></table></table-wrap><fig id="F1" position="float" orientation="portrait"><label>Figure 1.</label><caption><p>Sixteen sites at which <italic><tp:taxon-name>Caurinus tlagu</tp:taxon-name></italic> specimens were found, north end of Prince of Wales Island, Alaska. <xref ref-type="table" rid="T1">Table 1</xref> lists site and specimen data, also available online at <ext-link xmlns:xlink="http://www.w3.org/1999/xlink" ext-link-type="uri" xlink:href="http://arctos.database.museum/saved/Caurinus-AK" xlink:type="simple">http://arctos.database.museum/saved/Caurinus-AK</ext-link>. TL = type locality.</p></caption><graphic xmlns:xlink="http://www.w3.org/1999/xlink" xlink:href="ZooKeys-316-035-g001.jpg" position="float" orientation="portrait" xlink:type="simple"/></fig><fig id="F2" position="float" orientation="portrait"><label>Figure 2.</label><caption><p>Habitats of <italic><tp:taxon-name>Caurinus tlagu</tp:taxon-name></italic> <bold>A</bold> Habtiat of type locality, thinned secondary growth with 18 ft. spacing between trees, <named-content xmlns:xlink="http://www.w3.org/1999/xlink" content-type="dwc:verbatimCoordinates" xlink:type="simple">55.88433, -132.89734</named-content> <bold>B</bold> example of old growth habitat in which specimen <ext-link xmlns:xlink="http://www.w3.org/1999/xlink" ext-link-type="uri" xlink:href="http://arctos.database.museum/guid/UAM:Ento:204239" xlink:type="simple">UAM:Ento:204239</ext-link> was found, <named-content xmlns:xlink="http://www.w3.org/1999/xlink" content-type="dwc:verbatimCoordinates" xlink:type="simple">55.88602,-132.8607</named-content> <bold>C</bold> example of clearcut, a habitat type in which seven specimens were found, <named-content xmlns:xlink="http://www.w3.org/1999/xlink" content-type="dwc:verbatimCoordinates" xlink:type="simple">55.872, -133.06523</named-content> <bold>D</bold> example of treeless, alpine heath – tundra in which two specimens were found, <named-content xmlns:xlink="http://www.w3.org/1999/xlink" content-type="dwc:verbatimCoordinates" xlink:type="simple">55.58818, -132.88881</named-content>.</p></caption><graphic xmlns:xlink="http://www.w3.org/1999/xlink" xlink:href="ZooKeys-316-035-g002.jpg" position="float" orientation="portrait" xlink:type="simple"/></fig></tp:treatment-sec><ref-list><ref id="B22"><mixed-citation xmlns:xlink="http://www.w3.org/1999/xlink" xlink:type="simple"><person-group><name name-style="western"><surname>Russell</surname><given-names>LK</given-names></name></person-group> (<year>1979b</year>) <source>A new genus and a new species of Boreidae from Oregon (Mecoptera). Proceedings of the Entomological Society of Washington 81, 22–31.</source></mixed-citation></ref><ref id="B5"><mixed-citation xmlns:xlink="http://www.w3.org/1999/xlink" xlink:type="simple"><person-group><name name-style="western"><surname>Crippen</surname><given-names>JA</given-names></name></person-group> (<year>2013</year>) <source>Tlingit Verbal Structure Handbook. Draft of 25 February 2013. <ext-link ext-link-type="uri" xlink:href="http://www.drangle.com/~james/verbal.../verbal-structure-handbook.pdf" xlink:type="simple">www.drangle.com/~james/verbal.../verbal-structure-handbook.pdf</ext-link> [accessed 9 Apr 2013]</source></mixed-citation></ref><ref id="B7"><mixed-citation xmlns:xlink="http://www.w3.org/1999/xlink" xlink:type="simple"><person-group><name name-style="western"><surname>Ewdards</surname><given-names>K</given-names></name></person-group> (<year>2009</year>) <source>Dictionary of Tlingit. Sealaska Heritage Institute Juneau, Alaska. ISBN: 978-0-9825786-6-7</source></mixed-citation></ref><ref id="B2"><mixed-citation xmlns:xlink="http://www.w3.org/1999/xlink" xlink:type="simple"><person-group><name name-style="western"><surname>Bierhorst</surname><given-names>J</given-names></name></person-group> (<year>1985</year>) <source>The Mythology of North America. Morrow, 259 pp.</source></mixed-citation></ref></ref-list></tp:taxon-treatment>
